# Supplementary material for: Pregnant Women and Vaccine Safety in Uganda: Knowledge, Barriers, and Opportunities for Engagement
Source: Vaccines (Basel). 2025 Nov 30;13(12):1210. doi: 10.3390/vaccines13121210 (PMC12737582; doi:10.3390/vaccines13121210)
Supplement: Supplementary file 1 [file vaccines-13-01210-s001.zip]

Archive with 1 entries (1 files):
- vaccines-3962042-supplementary.pdf
